# Supplementary material for: Analysis of Circulating microRNA Signatures and Preeclampsia Development
Source: Cells. 2021 Apr 24;10(5):1003. doi: 10.3390/cells10051003 (PMC8145322; doi:10.3390/cells10051003)
Supplement: Supplementary file 1 [file cells-10-01003-s001.zip]

Archive with 2 entries (2 files):
- 5-Supplemental Material.pdf
- 6-Additional Figure S1-Targeted-Pathways.tif
